# Supplementary material for: Auranofin induces disulfide bond–mimicking S-Au adducts in protein thiol pairs
Source: J Biol Chem. 2025 Jan 4;301(3):108159. doi: 10.1016/j.jbc.2025.108159 (PMC11875817; doi:10.1016/j.jbc.2025.108159)
Supplement: Supporting information S1 [file mmc1.xlsx]

## Sheet: Info
Raw data for figure 1
ec or bs 0 µM Abs	Enzyme kinetic data in the absence of auranofin, calculation of the initial sope
ec or bs 0 µM MM	Calculation of the initial velocities in the absence of auranofin based on the slopes for Michaelis Menten kinetic analysis
ec or bs 0.25 µM Abs	Enzyme kinetic data in the presence of 0.25 µM auranofin, calculation of the initial sope
ec or bs 0.25 µM MM	Calculation of the initial velocities in the presence of 0.25 µM auranofin based on the slopes for Michaelis Menten kinetic analysis
ec or bs 0.5 µM Abs	Enzyme kinetic data in the presence of 0.5 µM auranofin, calculation of the initial sope
ec or bs 0.5 µM MM	Calculation of the initial velocities in the presence of 0.5 µM auranofin based on the slopes for Michaelis Menten kinetic analysis
ec or bs 1 µM Abs	Enzyme kinetic data in the presence of 1 µM auranofin, calculation of the initial sope
ec or bs 1 µM MM	Calculation of the initial velocities in the presence of 1 µM auranofin based on the slopes for Michaelis Menten kinetic analysis
bs pre-inc. 1 µM	Calculation of the maximal velocities observed with TrxB pre-incubated with 1 µM auranofin and subsequent addition of TrxA at 6 µM

## Sheet: ec 0 µM Abs
	Time (s)	0	44.9	89.7	134.5	179.4	224.2	269.1	313.9	358.8	403.6	448.4	493.3	538.1	583	627.8	672.7	717.5	762.3	807.2	852	896.9
Replicate 1	0	0.3797	0.3723	0.3664	0.367	0.3658	0.3664	0.3659	0.3659	0.366	0.3667	0.3668	0.367	0.3669	0.3674	0.3675	0.3681	0.3688	0.3689	0.3692	0.3692	0.3696
Replicate 2	0	0.3993	0.3862	0.3826	0.3788	0.3767	0.3784	0.375	0.3798	0.3752	0.3754	0.3776	0.3753	0.3758	0.3756	0.3759	0.3763	0.3801	0.3776	0.3781	0.3801	0.3787
Replicate 3	0	0.3963	0.3853	0.3812	0.3783	0.3774	0.3763	0.3757	0.3755	0.375	0.3749	0.3749	0.3749	0.3748	0.3751	0.3751	0.3756	0.3762	0.3764	0.3767	0.3768	0.3772
Replicate 1	0.2	0.3911	0.3956	0.4039	0.412	0.4205	0.4293	0.4382	0.4474	0.4562	0.4651	0.4741	0.483	0.4919	0.5006	0.5096	0.5186	0.5276	0.5366	0.5453	0.5542	0.5631
Replicate 2	0.2	0.3894	0.3933	0.4011	0.4089	0.417	0.4255	0.4341	0.4425	0.4513	0.4594	0.4681	0.4767	0.4851	0.4939	0.5025	0.5114	0.5201	0.5289	0.5377	0.5463	0.555
Replicate 3	0.2	0.3852	0.3851	0.3932	0.4009	0.4094	0.418	0.4269	0.4359	0.4448	0.4535	0.4624	0.4711	0.4799	0.4889	0.4976	0.5066	0.5153	0.5242	0.5328	0.5416	0.5504
Replicate 1	0.4	0.3938	0.4037	0.4145	0.4264	0.438	0.4497	0.4616	0.4736	0.4855	0.4974	0.5094	0.5211	0.5332	0.5452	0.5575	0.5695	0.5816	0.5936	0.6056	0.6177	0.6298
Replicate 2	0.4	0.3933	0.3996	0.4109	0.4224	0.4339	0.446	0.4578	0.47	0.4821	0.4939	0.506	0.5178	0.5298	0.542	0.554	0.5661	0.5783	0.5901	0.6022	0.6144	0.6262
Replicate 3	0.4	0.3791	0.389	0.4011	0.4134	0.4255	0.4379	0.4499	0.462	0.4742	0.486	0.4982	0.5102	0.5221	0.5341	0.546	0.5579	0.57	0.5819	0.5937	0.6055	0.6173
Replicate 1	1	0.4261	0.4485	0.4717	0.4957	0.52	0.5446	0.5694	0.5941	0.6192	0.6439	0.6688	0.6937	0.7186	0.7431	0.7685	0.7929	0.8175	0.842	0.8666	0.8914	0.9154
Replicate 2	1	0.4176	0.4412	0.4666	0.4926	0.5186	0.544	0.5694	0.5951	0.6208	0.6464	0.6722	0.6966	0.722	0.7469	0.7724	0.7973	0.8224	0.847	0.8722	0.8967	0.9214
Replicate 3	1	0.4109	0.4369	0.4628	0.488	0.5134	0.5383	0.5638	0.5893	0.6146	0.6401	0.6658	0.6907	0.7158	0.7412	0.7665	0.7914	0.8167	0.8413	0.8665	0.8913	0.9162
Replicate 1	2	0.443	0.4731	0.5062	0.5402	0.5743	0.6093	0.644	0.6798	0.7149	0.7499	0.7848	0.8192	0.8548	0.8877	0.9216	0.9557	0.9903	1.0235	1.0572	1.0906	1.1238
Replicate 2	2	0.4441	0.4667	0.5032	0.5403	0.5772	0.6143	0.6511	0.6882	0.7247	0.7613	0.7979	0.8345	0.8708	0.9072	0.9429	0.9788	1.015	1.0502	1.0856	1.1208	1.1559
Replicate 3	2	0.4248	0.4569	0.4912	0.5278	0.564	0.6003	0.6366	0.6729	0.7091	0.7452	0.781	0.8172	0.8533	0.8891	0.9247	0.9603	0.9968	1.0314	1.0667	1.1018	1.1368
Replicate 1	2.5	0.4583	0.4906	0.5259	0.5625	0.5994	0.6377	0.6763	0.7153	0.7542	0.7926	0.8312	0.8695	0.909	0.9454	0.9833	1.0214	1.06	1.0973	1.1352	1.1723	1.2098
Replicate 2	2.5	0.4456	0.4796	0.5148	0.5512	0.5886	0.627	0.6649	0.703	0.7408	0.7788	0.8167	0.855	0.8931	0.9306	0.9681	1.0059	1.0439	1.0814	1.1187	1.1556	1.1931
Replicate 3	2.5	0.4383	0.4714	0.5086	0.5469	0.5847	0.6234	0.6623	0.7017	0.7406	0.7797	0.8183	0.8569	0.8953	0.9344	0.9722	1.0107	1.0492	1.0871	1.1251	1.1632	1.2008
Replicate 1	3	0.4733	0.507	0.5433	0.5821	0.6209	0.6602	0.6993	0.7382	0.7768	0.8159	0.8546	0.8934	0.9317	0.9699	1.0076	1.0454	1.0836	1.1206	1.1577	1.194	1.2305
Replicate 2	3	0.467	0.505	0.5465	0.5893	0.632	0.6749	0.7174	0.7596	0.8014	0.8431	0.8844	0.9257	0.9666	1.0077	1.048	1.0882	1.1282	1.1674	1.2069	1.2457	1.2846
Replicate 3	3	0.4502	0.4895	0.5312	0.5721	0.6127	0.6538	0.6942	0.7353	0.7763	0.8169	0.8572	0.898	0.9381	0.9786	1.0179	1.0578	1.0977	1.1366	1.1756	1.2141	1.2522
Replicate 1	4	0.4857	0.5241	0.5663	0.61	0.6534	0.6969	0.7402	0.7836	0.826	0.8685	0.9105	0.9527	0.9942	1.0358	1.0769	1.1182	1.1591	1.1991	1.2393	1.2789	1.3185
Replicate 2	4	0.4909	0.5352	0.5816	0.6283	0.6747	0.7211	0.7673	0.8134	0.8591	0.9046	0.9502	0.9954	1.0401	1.0852	1.1294	1.1736	1.2176	1.2607	1.3038	1.3056	1.3448
Replicate 3	4	0.4797	0.527	0.5595	0.6054	0.6516	0.6981	0.7443	0.79	0.8353	0.8799	0.9243	0.9685	1.0124	1.0561	1.0995	1.1425	1.1856	1.2278	1.27	1.3114	1.3528
Replicate 1	6	0.5362	0.5822	0.6298	0.678	0.7257	0.7739	0.822	0.8704	0.9172	0.9645	1.0113	1.0576	1.1031	1.1483	1.193	1.2383	1.2819	1.3256	1.369	1.4119	1.4546
Replicate 2	6	0.5096	0.5521	0.5979	0.6449	0.6918	0.7394	0.7863	0.8331	0.8792	0.925	0.9705	1.0154	1.06	1.1045	1.1486	1.1927	1.2358	1.2781	1.3207	1.3628	1.4052
Replicate 3	6	0.5131	0.5643	0.6061	0.6554	0.7041	0.7527	0.8008	0.8494	0.897	0.9442	0.9917	1.0387	1.0851	1.1313	1.1771	1.2227	1.268	1.3124	1.3571	1.401	1.445
	TrxA (µM)	Slope 0-200 s			Time (s)	0	0	0	0.2	0.2	0.2	0.4	0.4	0.4	1	1	1	2	2	2	2.5	2.5	2.5	3	3	3	4	4	4	6	6	6
	0	-5.44227e-05			0	0.3797	0.3993	0.3963	0.3911	0.3894	0.3852	0.3938	0.3933	0.3791	0.4261	0.4176	0.4109	0.443	0.4441	0.4248	0.4583	0.4456	0.4383	0.4733	0.467	0.4502	0.4857	0.4909	0.4797	0.5362	0.5096	0.5131
	0	-8.71796e-05			44.9	0.3723	0.3862	0.3853	0.3956	0.3933	0.3851	0.4037	0.3996	0.389	0.4485	0.4412	0.4369	0.4731	0.4667	0.4569	0.4906	0.4796	0.4714	0.507	0.505	0.4895	0.5241	0.5352	0.527	0.5822	0.5521	0.5643
	0	-8.06772e-05			89.7	0.3664	0.3826	0.3812	0.4039	0.4011	0.3932	0.4145	0.4109	0.4011	0.4717	0.4666	0.4628	0.5062	0.5032	0.4912	0.5259	0.5148	0.5086	0.5433	0.5465	0.5312	0.5663	0.5816	0.5595	0.6298	0.5979	0.6061
	0.2	0.00017447			134.5	0.367	0.3788	0.3783	0.412	0.4089	0.4009	0.4264	0.4224	0.4134	0.4957	0.4926	0.488	0.5402	0.5403	0.5278	0.5625	0.5512	0.5469	0.5821	0.5893	0.5721	0.61	0.6283	0.6054	0.678	0.6449	0.6554
	0.2	0.000165294			179.4	0.3658	0.3767	0.3774	0.4205	0.417	0.4094	0.438	0.4339	0.4255	0.52	0.5186	0.5134	0.5743	0.5772	0.564	0.5994	0.5886	0.5847	0.6209	0.632	0.6127	0.6534	0.6747	0.6516	0.7257	0.6918	0.7041
	0.2	0.00015586			224.2	0.3664	0.3784	0.3763	0.4293	0.4255	0.418	0.4497	0.446	0.4379	0.5446	0.544	0.5383	0.6093	0.6143	0.6003	0.6377	0.627	0.6234	0.6602	0.6749	0.6538	0.6969	0.7211	0.6981	0.7739	0.7394	0.7527
	0.4	0.000251258			269.1	0.3659	0.375	0.3757	0.4382	0.4341	0.4269	0.4616	0.4578	0.4499	0.5694	0.5694	0.5638	0.644	0.6511	0.6366	0.6763	0.6649	0.6623	0.6993	0.7174	0.6942	0.7402	0.7673	0.7443	0.822	0.7863	0.8008
	0.4	0.000240804			313.9	0.3659	0.3798	0.3755	0.4474	0.4425	0.4359	0.4736	0.47	0.462	0.5941	0.5951	0.5893	0.6798	0.6882	0.6729	0.7153	0.703	0.7017	0.7382	0.7596	0.7353	0.7836	0.8134	0.79	0.8704	0.8331	0.8494
	0.4	0.000264957			358.8	0.366	0.3752	0.375	0.4562	0.4513	0.4448	0.4855	0.4821	0.4742	0.6192	0.6208	0.6146	0.7149	0.7247	0.7091	0.7542	0.7408	0.7406	0.7768	0.8014	0.7763	0.826	0.8591	0.8353	0.9172	0.8792	0.897
	1	0.000529535			403.6	0.3667	0.3754	0.3749	0.4651	0.4594	0.4535	0.4974	0.4939	0.486	0.6439	0.6464	0.6401	0.7499	0.7613	0.7452	0.7926	0.7788	0.7797	0.8159	0.8431	0.8169	0.8685	0.9046	0.8799	0.9645	0.925	0.9442
	1	0.000567258			448.4	0.3668	0.3776	0.3749	0.4741	0.4681	0.4624	0.5094	0.506	0.4982	0.6688	0.6722	0.6658	0.7848	0.7979	0.781	0.8312	0.8167	0.8183	0.8546	0.8844	0.8572	0.9105	0.9502	0.9243	1.0113	0.9705	0.9917
	1	0.000568215			493.3	0.367	0.3753	0.3749	0.483	0.4767	0.4711	0.5211	0.5178	0.5102	0.6937	0.6966	0.6907	0.8192	0.8345	0.8172	0.8695	0.855	0.8569	0.8934	0.9257	0.898	0.9527	0.9954	0.9685	1.0576	1.0154	1.0387
	2	0.000744979			538.1	0.3669	0.3758	0.3748	0.4919	0.4851	0.4799	0.5332	0.5298	0.5221	0.7186	0.722	0.7158	0.8548	0.8708	0.8533	0.909	0.8931	0.8953	0.9317	0.9666	0.9381	0.9942	1.0401	1.0124	1.1031	1.06	1.0851
	2	0.000777152			583	0.3674	0.3756	0.3751	0.5006	0.4939	0.4889	0.5452	0.542	0.5341	0.7431	0.7469	0.7412	0.8877	0.9072	0.8891	0.9454	0.9306	0.9344	0.9699	1.0077	0.9786	1.0358	1.0852	1.0561	1.1483	1.1045	1.1313
	2	0.000787228			627.8	0.3675	0.3759	0.3751	0.5096	0.5025	0.4976	0.5575	0.554	0.546	0.7685	0.7724	0.7665	0.9216	0.9429	0.9247	0.9833	0.9681	0.9722	1.0076	1.048	1.0179	1.0769	1.1294	1.0995	1.193	1.1486	1.1771
	2.5	0.000802903			672.7	0.3681	0.3763	0.3756	0.5186	0.5114	0.5066	0.5695	0.5661	0.5579	0.7929	0.7973	0.7914	0.9557	0.9788	0.9603	1.0214	1.0059	1.0107	1.0454	1.0882	1.0578	1.1182	1.1736	1.1425	1.2383	1.1927	1.2227
	2.5	0.000809532			717.5	0.3688	0.3801	0.3762	0.5276	0.5201	0.5153	0.5816	0.5783	0.57	0.8175	0.8224	0.8167	0.9903	1.015	0.9968	1.06	1.0439	1.0492	1.0836	1.1282	1.0977	1.1591	1.2176	1.1856	1.2819	1.2358	1.268
	2.5	0.000830749			762.3	0.3689	0.3776	0.3764	0.5366	0.5289	0.5242	0.5936	0.5901	0.5819	0.842	0.847	0.8413	1.0235	1.0502	1.0314	1.0973	1.0814	1.0871	1.1206	1.1674	1.1366	1.1991	1.2607	1.2278	1.3256	1.2781	1.3124
	3	0.00083795			807.2	0.3692	0.3781	0.3767	0.5453	0.5377	0.5328	0.6056	0.6022	0.5937	0.8666	0.8722	0.8665	1.0572	1.0856	1.0667	1.1352	1.1187	1.1251	1.1577	1.2069	1.1756	1.2393	1.3038	1.27	1.369	1.3207	1.3571
	3	0.000932451			852	0.3692	0.3801	0.3768	0.5542	0.5463	0.5416	0.6177	0.6144	0.6055	0.8914	0.8967	0.8913	1.0906	1.1208	1.1018	1.1723	1.1556	1.1632	1.194	1.2457	1.2141	1.2789	1.3056	1.3114	1.4119	1.3628	1.401
	3	0.000910277			896.9	0.3696	0.3787	0.3772	0.5631	0.555	0.5504	0.6298	0.6262	0.6173	0.9154	0.9214	0.9162	1.1238	1.1559	1.1368	1.2098	1.1931	1.2008	1.2305	1.2846	1.2522	1.3185	1.3448	1.3528	1.4546	1.4052	1.445
	4	0.000947935
	4	0.00102988
	4	0.000963302
	6	0.00106238
	6	0.00102918
	6	0.00106207

## Sheet: ec 0 µM MM
TrxA (µM)	Slope 0-200 s	Average	SD	TrxA (µM)	ΔE	d [cm]	ε [M-1 cm-1]	ΔDTNB [µM] / min	SD	Average
0	-5.44227e-05	-7.40932e-05	1.41602e-05	0	-0.00326536	0.673438	13600	-0.356529	0.092765	-0.485392
0	-8.71796e-05			0	-0.00523078			-0.571123
0	-8.06772e-05			0	-0.00484063			-0.528525
0.2	0.00017447	0.000165208	7.5977e-06	0.2	0.0104682			1.14297	0.0497733	1.0823
0.2	0.000165294			0.2	0.00991764			1.08286
0.2	0.00015586			0.2	0.00935162			1.02106
0.4	0.000251258	0.00025234	9.89e-06	0.4	0.0150755			1.64602	0.0647904	1.6531
0.4	0.000240804			0.4	0.0144483			1.57754
0.4	0.000264957			0.4	0.0158974			1.73576
1	0.000529535	0.000555003	1.80129e-05	1	0.0317721			3.46904	0.118004	3.63588
1	0.000567258			1	0.0340355			3.71617
1	0.000568215			1	0.0340929			3.72244
2	0.000744979	0.00078219	5.03781e-06	2	0.0446988			4.88044	0.118032	5.04295
2	0.000777152			2	0.0466291			5.09121
2	0.000787228			2	0.0472337			5.15721
2.5	0.000802903	0.000814394	1.18767e-05	2.5	0.0481742			5.2599	0.0778055	5.33519
2.5	0.000809532			2.5	0.0485719			5.30333
2.5	0.000830749			2.5	0.0498449			5.44233
3	0.00083795	0.000893559	4.03501e-05	3	0.050277			5.4895	0.264338	5.8538
3	0.000932451			3	0.0559471			6.10859
3	0.000910277			3	0.0546166			5.96332
4	0.000947935	0.000996593	3.32909e-05	4	0.0568761			6.21003	0.233001	6.42254
4	0.00102988			4	0.0617931			6.74688
4	0.000963302			4	0.0577981			6.3107
6	0.00106238	0.00105121	1.55777e-05	6	0.063743			6.95978	0.102051	6.8866
6	0.00102918			6	0.0617509			6.74228
6	0.00106207			6	0.0637242			6.95773
				-0.356529	-0.571123	-0.528525
				1.14297	1.08286	1.02106
				1.64602	1.57754	1.73576
				3.46904	3.71617	3.72244
				4.88044	5.09121	5.15721
				5.2599	5.30333	5.44233
				5.4895	6.10859	5.96332
				6.21003	6.74688	6.3107
				6.95978	6.74228	6.95773

## Sheet: ec 0.25 µM Abs
	Time (s)	0	44.9	89.7	134.5	179.4	224.2	269.1	313.9	358.8	403.6	448.4	493.3	538.1	583	627.8	672.7	717.5	762.3	807.2	852	896.9
Replicate 1	0	0.3967	0.3817	0.3773	0.3746	0.3723	0.37	0.3696	0.37	0.3698	0.3695	0.369	0.3694	0.3695	0.3693	0.3696	0.3697	0.3696	0.3696	0.3695	0.3696	0.3696
Replicate 2	0	0.3839	0.3735	0.372	0.3701	0.3691	0.3696	0.3701	0.3701	0.3704	0.3704	0.3704	0.3705	0.3705	0.3705	0.3709	0.3708	0.3705	0.3704	0.3704	0.3705	0.3705
Replicate 3	0	0.3918	0.3785	0.3744	0.3726	0.3713	0.3704	0.3703	0.3701	0.3709	0.3715	0.3716	0.3722	0.3717	0.3718	0.3721	0.3716	0.3715	0.3714	0.3714	0.3711	0.3707
Replicate 1	0.2	0.3823	0.3706	0.3708	0.3721	0.372	0.3731	0.3744	0.3749	0.3758	0.3767	0.378	0.3787	0.38	0.3804	0.3816	0.3827	0.3834	0.3843	0.3853	0.3862	0.3871
Replicate 2	0.2	0.3875	0.3739	0.375	0.3746	0.375	0.3761	0.3769	0.3775	0.3787	0.3793	0.3803	0.381	0.3819	0.3825	0.3833	0.384	0.385	0.3857	0.3865	0.3873	0.3882
Replicate 3	0.2	0.3886	0.3741	0.3723	0.3727	0.3738	0.3746	0.3759	0.3765	0.3775	0.3781	0.3793	0.38	0.3808	0.3815	0.3823	0.3832	0.3841	0.385	0.3859	0.3865	0.3874
Replicate 1	0.4	0.3867	0.385	0.3877	0.3919	0.3957	0.4001	0.4042	0.4078	0.4117	0.4159	0.4201	0.424	0.4283	0.4325	0.4369	0.4413	0.4459	0.4507	0.4556	0.4603	0.4652
Replicate 2	0.4	0.3837	0.3857	0.3895	0.3924	0.3959	0.4003	0.4055	0.4093	0.4129	0.4163	0.4216	0.4256	0.43	0.4338	0.4383	0.4418	0.4464	0.4511	0.4561	0.461	0.4656
Replicate 3	0.4	0.3768	0.3762	0.3808	0.3857	0.3906	0.395	0.399	0.403	0.407	0.4113	0.4157	0.4198	0.424	0.428	0.4325	0.4369	0.4415	0.4461	0.4506	0.4553	0.4602
Replicate 1	1	0.4181	0.4319	0.4463	0.4613	0.4767	0.4921	0.5082	0.5245	0.5413	0.5587	0.5766	0.5948	0.613	0.6318	0.6504	0.6698	0.6892	0.7083	0.7279	0.7475	0.7673
Replicate 2	1	0.4132	0.4242	0.4388	0.4544	0.4699	0.4853	0.501	0.5168	0.5335	0.5504	0.5678	0.5858	0.6036	0.6221	0.6408	0.6599	0.6787	0.698	0.717	0.7362	0.7553
Replicate 3	1	0.4044	0.4201	0.4373	0.454	0.4702	0.4867	0.5029	0.5198	0.537	0.5547	0.573	0.5917	0.6107	0.6299	0.6493	0.6692	0.6888	0.7092	0.7293	0.7495	0.7695
Replicate 1	2	0.4413	0.461	0.484	0.5079	0.5329	0.5582	0.5847	0.6114	0.6386	0.6663	0.695	0.7235	0.7523	0.7814	0.8108	0.8399	0.8695	0.8985	0.9278	0.9568	0.9858
Replicate 2	2	0.4336	0.4564	0.4809	0.5066	0.533	0.5597	0.5874	0.6152	0.6439	0.6725	0.7022	0.7322	0.7619	0.792	0.8221	0.8525	0.8827	0.9128	0.9426	0.9723	1.0026
Replicate 3	2	0.4265	0.4513	0.4791	0.5062	0.5337	0.5611	0.59	0.6194	0.6489	0.6795	0.7101	0.7415	0.7724	0.8039	0.8348	0.8661	0.897	0.9279	0.9592	0.9901	1.0212
Replicate 1	2.5	0.4582	0.4837	0.513	0.5429	0.5741	0.6056	0.6381	0.6707	0.7037	0.7373	0.7712	0.805	0.838	0.8721	0.9062	0.9402	0.9742	1.0076	1.0409	1.0743	1.1074
Replicate 2	2.5	0.4552	0.4817	0.513	0.5452	0.5787	0.6125	0.6469	0.6819	0.7168	0.7522	0.7882	0.8233	0.8588	0.8944	0.9295	0.9646	0.9996	1.0345	1.0689	1.1036	1.1379
Replicate 3	2.5	0.4615	0.4897	0.5232	0.5387	0.5717	0.6052	0.6398	0.6748	0.7104	0.7466	0.7831	0.8195	0.8559	0.8919	0.928	0.9643	0.9996	1.0349	1.0704	1.1053	1.1404
Replicate 1	3	0.471	0.4982	0.5292	0.5607	0.5946	0.6289	0.6642	0.6993	0.7353	0.7716	0.808	0.8453	0.8805	0.9171	0.9535	0.9899	1.0259	1.0607	1.0962	1.131	1.1652
Replicate 2	3	0.4711	0.5009	0.5343	0.5704	0.6081	0.6462	0.6838	0.7222	0.7608	0.7993	0.8378	0.8762	0.9144	0.9526	0.9905	1.0287	1.0662	1.1033	1.1404	1.177	1.2138
Replicate 3	3	0.4687	0.504	0.542	0.5796	0.6175	0.6561	0.6957	0.7361	0.777	0.8184	0.8607	0.9023	0.9444	0.9869	1.0291	1.0722	1.1136	1.1549	1.1967	1.2385	1.2801
Replicate 1	4	0.471	0.5021	0.5343	0.5672	0.6013	0.6363	0.6713	0.7058	0.741	0.7762	0.8115	0.8467	0.8827	0.9184	0.954	0.9894	1.0245	1.0594	1.0942	1.1289	1.1641
Replicate 2	4	0.4647	0.5004	0.536	0.5713	0.6066	0.6425	0.6789	0.7151	0.7521	0.7892	0.8262	0.8632	0.9002	0.9369	0.9732	1.0096	1.046	1.0824	1.1188	1.1549	1.1909
Replicate 3	4	0.4665	0.4957	0.5312	0.566	0.6008	0.6366	0.6725	0.7082	0.7448	0.7816	0.8183	0.8556	0.8927	0.9303	0.9673	1.005	1.0422	1.0788	1.1179	1.1525	1.1881
Replicate 1	6	0.5177	0.5526	0.5909	0.6315	0.6724	0.7148	0.7564	0.7979	0.8395	0.881	0.9221	0.9634	1.0044	1.0455	1.0857	1.1262	1.1653	1.2042	1.2443	1.2832	1.3221
Replicate 2	6	0.5185	0.561	0.6044	0.6477	0.6914	0.7355	0.7797	0.8235	0.8683	0.9131	0.9578	1.0027	1.0468	1.0916	1.1354	1.1795	1.2229	1.2661	1.3088	1.3515	1.3933
Replicate 3	6	0.4877	0.5317	0.5758	0.6193	0.6625	0.7054	0.7487	0.7918	0.8352	0.8787	0.9218	0.9652	1.0082	1.0513	1.0939	1.1362	1.179	1.2212	1.2629	1.3039	1.3453
	TrxA (µM)	Slope 0-200 s			Time (s)	0	0	0	0.2	0.2	0.2	0.4	0.4	0.4	1	1	1	2	2	2	2.5	2.5	2.5	3	3	3	4	4	4	6	6	6
	0	-0.000104768			0	0.3967	0.3839	0.3918	0.3823	0.3875	0.3886	0.3867	0.3837	0.3768	0.4181	0.4132	0.4044	0.4413	0.4336	0.4265	0.4582	0.4552	0.4615	0.471	0.4711	0.4687	0.471	0.4647	0.4665	0.5177	0.5185	0.4877
	0	-5.51899e-05			44.9	0.3817	0.3735	0.3785	0.3706	0.3739	0.3741	0.385	0.3857	0.3762	0.4319	0.4242	0.4201	0.461	0.4564	0.4513	0.4837	0.4817	0.4897	0.4982	0.5009	0.504	0.5021	0.5004	0.4957	0.5526	0.561	0.5317
	0	-8.31011e-05			89.7	0.3773	0.372	0.3744	0.3708	0.375	0.3723	0.3877	0.3895	0.3808	0.4463	0.4388	0.4373	0.484	0.4809	0.4791	0.513	0.513	0.5232	0.5292	0.5343	0.542	0.5343	0.536	0.5312	0.5909	0.6044	0.5758
	0.2	-2.58165e-05			134.5	0.3746	0.3701	0.3726	0.3721	0.3746	0.3727	0.3919	0.3924	0.3857	0.4613	0.4544	0.454	0.5079	0.5066	0.5062	0.5429	0.5452	0.5387	0.5607	0.5704	0.5796	0.5672	0.5713	0.566	0.6315	0.6477	0.6193
	0.2	-3.44835e-05			179.4	0.3723	0.3691	0.3713	0.372	0.375	0.3738	0.3957	0.3959	0.3906	0.4767	0.4699	0.4702	0.5329	0.533	0.5337	0.5741	0.5787	0.5717	0.5946	0.6081	0.6175	0.6013	0.6066	0.6008	0.6724	0.6914	0.6625
	0.2	-4.49333e-05			224.2	0.37	0.3696	0.3704	0.3731	0.3761	0.3746	0.4001	0.4003	0.395	0.4921	0.4853	0.4867	0.5582	0.5597	0.5611	0.6056	0.6125	0.6052	0.6289	0.6462	0.6561	0.6363	0.6425	0.6366	0.7148	0.7355	0.7054
	0.4	6.58219e-05			269.1	0.3696	0.3701	0.3703	0.3744	0.3769	0.3759	0.4042	0.4055	0.399	0.5082	0.501	0.5029	0.5847	0.5874	0.59	0.6381	0.6469	0.6398	0.6642	0.6838	0.6957	0.6713	0.6789	0.6725	0.7564	0.7797	0.7487
	0.4	7.42358e-05			313.9	0.37	0.3701	0.3701	0.3749	0.3775	0.3765	0.4078	0.4093	0.403	0.5245	0.5168	0.5198	0.6114	0.6152	0.6194	0.6707	0.6819	0.6748	0.6993	0.7222	0.7361	0.7058	0.7151	0.7082	0.7979	0.8235	0.7918
	0.4	8.86348e-05			358.8	0.3698	0.3704	0.3709	0.3758	0.3787	0.3775	0.4117	0.4129	0.407	0.5413	0.5335	0.537	0.6386	0.6439	0.6489	0.7037	0.7168	0.7104	0.7353	0.7608	0.777	0.741	0.7521	0.7448	0.8395	0.8683	0.8352
	1	0.000330975			403.6	0.3695	0.3704	0.3715	0.3767	0.3793	0.3781	0.4159	0.4163	0.4113	0.5587	0.5504	0.5547	0.6663	0.6725	0.6795	0.7373	0.7522	0.7466	0.7716	0.7993	0.8184	0.7762	0.7892	0.7816	0.881	0.9131	0.8787
	1	0.000327022			448.4	0.369	0.3704	0.3716	0.378	0.3803	0.3793	0.4201	0.4216	0.4157	0.5766	0.5678	0.573	0.695	0.7022	0.7101	0.7712	0.7882	0.7831	0.808	0.8378	0.8607	0.8115	0.8262	0.8183	0.9221	0.9578	0.9218
	1	0.000368635			493.3	0.3694	0.3705	0.3722	0.3787	0.381	0.38	0.424	0.4256	0.4198	0.5948	0.5858	0.5917	0.7235	0.7322	0.7415	0.805	0.8233	0.8195	0.8453	0.8762	0.9023	0.8467	0.8632	0.8556	0.9634	1.0027	0.9652
	2	0.000525136			538.1	0.3695	0.3705	0.3717	0.38	0.3819	0.3808	0.4283	0.43	0.424	0.613	0.6036	0.6107	0.7523	0.7619	0.7724	0.838	0.8588	0.8559	0.8805	0.9144	0.9444	0.8827	0.9002	0.8927	1.0044	1.0468	1.0082
	2	0.000564582			583	0.3693	0.3705	0.3718	0.3804	0.3825	0.3815	0.4325	0.4338	0.428	0.6318	0.6221	0.6299	0.7814	0.792	0.8039	0.8721	0.8944	0.8919	0.9171	0.9526	0.9869	0.9184	0.9369	0.9303	1.0455	1.0916	1.0513
	2	0.000603643			627.8	0.3696	0.3709	0.3721	0.3816	0.3833	0.3823	0.4369	0.4383	0.4325	0.6504	0.6408	0.6493	0.8108	0.8221	0.8348	0.9062	0.9295	0.928	0.9535	0.9905	1.0291	0.954	0.9732	0.9673	1.0857	1.1354	1.0939
	2.5	0.000661503			672.7	0.3697	0.3708	0.3716	0.3827	0.384	0.3832	0.4413	0.4418	0.4369	0.6698	0.6599	0.6692	0.8399	0.8525	0.8661	0.9402	0.9646	0.9643	0.9899	1.0287	1.0722	0.9894	1.0096	1.005	1.1262	1.1795	1.1362
	2.5	0.000707127			717.5	0.3696	0.3705	0.3715	0.3834	0.385	0.3841	0.4459	0.4464	0.4415	0.6892	0.6787	0.6888	0.8695	0.8827	0.897	0.9742	0.9996	0.9996	1.0259	1.0662	1.1136	1.0245	1.046	1.0422	1.1653	1.2229	1.179
	2.5	0.000624487			762.3	0.3696	0.3704	0.3714	0.3843	0.3857	0.385	0.4507	0.4511	0.4461	0.7083	0.698	0.7092	0.8985	0.9128	0.9279	1.0076	1.0345	1.0349	1.0607	1.1033	1.1549	1.0594	1.0824	1.0788	1.2042	1.2661	1.2212
	3	0.000707447			807.2	0.3695	0.3704	0.3714	0.3853	0.3865	0.3859	0.4556	0.4561	0.4506	0.7279	0.717	0.7293	0.9278	0.9426	0.9592	1.0409	1.0689	1.0704	1.0962	1.1404	1.1967	1.0942	1.1188	1.1179	1.2443	1.3088	1.2629
	3	0.000785825			852	0.3696	0.3705	0.3711	0.3862	0.3873	0.3865	0.4603	0.461	0.4553	0.7475	0.7362	0.7495	0.9568	0.9723	0.9901	1.0743	1.1036	1.1053	1.131	1.177	1.2385	1.1289	1.1549	1.1525	1.2832	1.3515	1.3039
	3	0.000838015			896.9	0.3696	0.3705	0.3707	0.3871	0.3882	0.3874	0.4652	0.4656	0.4602	0.7673	0.7553	0.7695	0.9858	1.0026	1.0212	1.1074	1.1379	1.1404	1.1652	1.2138	1.2801	1.1641	1.1909	1.1881	1.3221	1.3933	1.3453
	4	0.000737271
	4	0.000792009
	4	0.00076505
	6	0.000882874
	6	0.000968265
	6	0.000971389

## Sheet: ec 0.25 µM MM
TrxA (µM)	Slope 0-200 s	Average	SD	TrxA (µM)	ΔE	d [cm]	ε [M-1 cm-1]	ΔDTNB [µM] / min	SD	Average
0	-0.000104768	-8.10195e-05	2.02934e-05	0	-0.00628605	0.673438	13600	-0.686343	0.132945	-0.530767
0	-5.51899e-05			0	-0.00331139			-0.361555
0	-8.31011e-05			0	-0.00498606			-0.544404
0.2	-2.58165e-05	-3.50778e-05	7.8157e-06	0.2	-0.00154899			-0.169127	0.0512015	-0.229798
0.2	-3.44835e-05			0.2	-0.00206901			-0.225905
0.2	-4.49333e-05			0.2	-0.002696			-0.294363
0.4	6.58219e-05	7.62308e-05	9.41956e-06	0.4	0.00394932			0.431206	0.0617085	0.499396
0.4	7.42358e-05			0.4	0.00445415			0.486327
0.4	8.86348e-05			0.4	0.00531809			0.580656
1	0.000330975	0.000342211	1.87541e-05	1	0.0198585			2.16825	0.12286	2.24186
1	0.000327022			1	0.0196213			2.14236
1	0.000368635			1	0.0221181			2.41496
2	0.000525136	0.000584112	1.95308e-05	2	0.0315082			3.44022	0.209966	3.6978
2	0.000564582			2	0.0338749			3.69863
2	0.000603643			2	0.0362186			3.95453
2.5	0.000661503	0.000664372	3.37987e-05	2.5	0.0396902			4.33357	0.221419	4.35237
2.5	0.000707127			2.5	0.0424276			4.63247
2.5	0.000624487			2.5	0.0374692			4.09108
3	0.000707447	0.000777096	5.36604e-05	3	0.0424468			4.63456	0.351535	5.09084
3	0.000785825			3	0.0471495			5.14803
3	0.000838015			3	0.0502809			5.48993
4	0.000737271	0.000764777	2.23477e-05	4	0.0442362			4.82994	0.146402	5.01013
4	0.000792009			4	0.0475205			5.18854
4	0.00076505			4	0.045903			5.01192
6	0.000882874	0.000940843	4.10097e-05	6	0.0529725			5.7838	0.268659	6.16356
6	0.000968265			6	0.0580959			6.34321
6	0.000971389			6	0.0582833			6.36367
				-0.686343	-0.361555	-0.544404
				-0.169127	-0.225905	-0.294363
				0.431206	0.486327	0.580656
				2.16825	2.14236	2.41496
				3.44022	3.69863	3.95453
				4.33357	4.63247	4.09108
				4.63456	5.14803	5.48993
				4.82994	5.18854	5.01192
				5.7838	6.34321	6.36367

## Sheet: ec 0.5 µM Abs
	Time (s)	0	44.9	89.7	134.5	179.4	224.2	269.1	313.9	358.8	403.6	448.4	493.3	538.1	583	627.8	672.7	717.5	762.3	807.2	852	896.9
Replicate 1	0	0.3937	0.382	0.3739	0.371	0.3706	0.3702	0.3702	0.3684	0.3694	0.3698	0.3695	0.3694	0.3694	0.3694	0.3695	0.3694	0.3694	0.369	0.3691	0.3689	0.3691
Replicate 2	0	0.4015	0.3851	0.3737	0.3678	0.3662	0.365	0.3642	0.3639	0.3652	0.3656	0.3661	0.3667	0.3671	0.3676	0.368	0.3683	0.3684	0.3687	0.3688	0.3687	0.3691
Replicate 3	0	0.4007	0.3816	0.371	0.3637	0.3622	0.3612	0.3605	0.3592	0.36	0.3601	0.3607	0.3613	0.3611	0.3615	0.3623	0.363	0.363	0.3633	0.3635	0.3638	0.3642
Replicate 1	0.2	0.3802	0.3769	0.378	0.3792	0.3798	0.3807	0.3813	0.3804	0.3824	0.3831	0.3838	0.3847	0.385	0.3857	0.3867	0.3873	0.3881	0.3891	0.3895	0.3903	0.3911
Replicate 2	0.2	0.3686	0.377	0.3758	0.3763	0.3777	0.3784	0.3793	0.3789	0.3808	0.3811	0.3821	0.3826	0.3831	0.3838	0.3843	0.3856	0.3862	0.3868	0.3878	0.3882	0.3889
Replicate 3	0.2	0.3866	0.3796	0.3781	0.3796	0.3799	0.38	0.38	0.3794	0.3805	0.3814	0.3815	0.3818	0.3822	0.3831	0.3836	0.3848	0.3854	0.3859	0.3868	0.387	0.3882
Replicate 1	0.4	0.385	0.3821	0.3841	0.3858	0.3868	0.3879	0.3886	0.3884	0.3904	0.3912	0.3923	0.3934	0.3944	0.3956	0.397	0.398	0.3994	0.4003	0.4016	0.4027	0.4045
Replicate 2	0.4	0.3894	0.3825	0.3837	0.3854	0.3866	0.3876	0.3883	0.3882	0.3903	0.3913	0.3922	0.3931	0.3942	0.3953	0.3963	0.3978	0.3987	0.4001	0.4011	0.4023	0.404
Replicate 3	0.4	0.3765	0.375	0.3755	0.3755	0.3763	0.3773	0.3787	0.3784	0.3813	0.3825	0.3838	0.3856	0.3866	0.3883	0.3903	0.3919	0.3931	0.395	0.3961	0.398	0.4
Replicate 1	1	0.4173	0.4222	0.4318	0.4405	0.4487	0.4572	0.466	0.4739	0.4848	0.4948	0.505	0.5157	0.5268	0.5381	0.55	0.5624	0.5745	0.587	0.5999	0.6124	0.6257
Replicate 2	1	0.4222	0.4226	0.4331	0.4424	0.4513	0.4597	0.4684	0.4762	0.4867	0.4968	0.5068	0.5175	0.5287	0.5405	0.5525	0.5647	0.5771	0.5899	0.6028	0.6158	0.6295
Replicate 3	1	0.4072	0.4161	0.4242	0.4352	0.4441	0.4534	0.4632	0.4718	0.4832	0.4938	0.5048	0.5162	0.5276	0.5397	0.5524	0.5652	0.5786	0.5919	0.6056	0.6192	0.6334
Replicate 1	2	0.4409	0.4532	0.4695	0.487	0.5051	0.5242	0.5437	0.563	0.5852	0.6072	0.6296	0.6518	0.6751	0.6989	0.7228	0.7471	0.7708	0.7948	0.8192	0.8435	0.868
Replicate 2	2	0.4373	0.4517	0.4692	0.4882	0.5068	0.5268	0.5469	0.567	0.59	0.6123	0.6355	0.6589	0.6827	0.7072	0.7322	0.7571	0.7825	0.8071	0.8327	0.8576	0.8831
Replicate 3	2	0.4312	0.4517	0.4721	0.4935	0.5148	0.537	0.5598	0.5818	0.6077	0.633	0.6586	0.6849	0.712	0.7388	0.7661	0.7935	0.821	0.8487	0.8764	0.9038	0.9317
Replicate 1	2.5	0.4576	0.473	0.4931	0.5129	0.5337	0.5556	0.5787	0.6029	0.6278	0.6534	0.6795	0.7062	0.7328	0.76	0.7872	0.8147	0.8419	0.8693	0.8961	0.9234	0.9503
Replicate 2	2.5	0.4533	0.4714	0.4919	0.5137	0.5375	0.5618	0.5863	0.6117	0.6378	0.6651	0.6928	0.7212	0.7491	0.7777	0.8067	0.8354	0.8643	0.8929	0.9214	0.9501	0.9787
Replicate 3	2.5	0.4436	0.4629	0.4858	0.5094	0.5331	0.5575	0.5825	0.6075	0.6348	0.6626	0.6906	0.719	0.7476	0.7767	0.8065	0.8361	0.865	0.8953	0.925	0.9545	0.9837
Replicate 1	3	0.461	0.4755	0.4981	0.5215	0.5457	0.5719	0.5987	0.6265	0.6544	0.683	0.712	0.7408	0.7696	0.7987	0.8277	0.8563	0.8852	0.9132	0.9417	0.9701	0.9984
Replicate 2	3	0.4612	0.4788	0.5025	0.528	0.5551	0.5832	0.6106	0.6419	0.6723	0.7032	0.7341	0.7654	0.796	0.8271	0.8581	0.8888	0.919	0.949	0.9791	1.0081	1.0377
Replicate 3	3	0.4647	0.4859	0.5144	0.5436	0.5736	0.6042	0.6334	0.6667	0.6985	0.7315	0.7643	0.7982	0.8309	0.8646	0.8972	0.9307	0.964	0.9968	1.0296	1.0616	1.0943
Replicate 1	4	0.4688	0.4906	0.5158	0.5424	0.5691	0.5968	0.6249	0.6534	0.6825	0.7123	0.7424	0.7729	0.8036	0.8342	0.8648	0.8962	0.927	0.9575	0.988	1.0186	1.0491
Replicate 2	4	0.4718	0.5008	0.53	0.5588	0.5872	0.6163	0.6469	0.677	0.7085	0.7408	0.7647	0.7972	0.8297	0.8623	0.8954	0.9284	0.9609	0.9934	1.0256	1.0579	1.0903
Replicate 3	4	0.4646	0.4938	0.5207	0.5511	0.5809	0.6121	0.644	0.6766	0.7099	0.7434	0.777	0.8105	0.8448	0.8781	0.9119	0.9456	0.9795	1.0119	1.045	1.0785	1.1119
Replicate 1	6	0.5083	0.5394	0.5761	0.6123	0.6506	0.6874	0.7245	0.7631	0.8011	0.8396	0.878	0.9162	0.9548	0.9937	1.032	1.0703	1.1083	1.1459	1.1836	1.2204	1.2571
Replicate 2	6	0.5057	0.544	0.5807	0.6175	0.6566	0.697	0.7376	0.7791	0.8215	0.8643	0.907	0.9497	0.9923	1.0344	1.0767	1.1183	1.1587	1.1993	1.2381	1.2779	1.3164
Replicate 3	6	0.5051	0.541	0.5833	0.6261	0.6703	0.7154	0.7601	0.8051	0.8491	0.8932	0.9369	0.98	1.0234	1.0659	1.1088	1.1515	1.1939	1.2356	1.277	1.3185	1.3593
	TrxA (µM)	Slope 0-200 s			Time (s)	0	0	0	0.2	0.2	0.2	0.4	0.4	0.4	1	1	1	2	2	2	2.5	2.5	2.5	3	3	3	4	4	4	6	6	6
	0	-9.85184e-05			0	0.3937	0.4015	0.4007	0.3802	0.3686	0.3866	0.385	0.3894	0.3765	0.4173	0.4222	0.4072	0.4409	0.4373	0.4312	0.4576	0.4533	0.4436	0.461	0.4612	0.4647	0.4688	0.4718	0.4646	0.5083	0.5057	0.5051
	0	-0.000156188			44.9	0.382	0.3851	0.3816	0.3769	0.377	0.3796	0.3821	0.3825	0.375	0.4222	0.4226	0.4161	0.4532	0.4517	0.4517	0.473	0.4714	0.4629	0.4755	0.4788	0.4859	0.4906	0.5008	0.4938	0.5394	0.544	0.541
	0	-0.000167596			89.7	0.3739	0.3737	0.371	0.378	0.3758	0.3781	0.3841	0.3837	0.3755	0.4318	0.4331	0.4242	0.4695	0.4692	0.4721	0.4931	0.4919	0.4858	0.4981	0.5025	0.5144	0.5158	0.53	0.5207	0.5761	0.5807	0.5833
	0.2	7.89838e-06			134.5	0.371	0.3678	0.3637	0.3792	0.3763	0.3796	0.3858	0.3854	0.3755	0.4405	0.4424	0.4352	0.487	0.4882	0.4935	0.5129	0.5137	0.5094	0.5215	0.528	0.5436	0.5424	0.5588	0.5511	0.6123	0.6175	0.6261
	0.2	3.28873e-05			179.4	0.3706	0.3662	0.3622	0.3798	0.3777	0.3799	0.3868	0.3866	0.3763	0.4487	0.4513	0.4441	0.5051	0.5068	0.5148	0.5337	0.5375	0.5331	0.5457	0.5551	0.5736	0.5691	0.5872	0.5809	0.6506	0.6566	0.6703
	0.2	-1.95038e-05			224.2	0.3702	0.365	0.3612	0.3807	0.3784	0.38	0.3879	0.3876	0.3773	0.4572	0.4597	0.4534	0.5242	0.5268	0.537	0.5556	0.5618	0.5575	0.5719	0.5832	0.6042	0.5968	0.6163	0.6121	0.6874	0.697	0.7154
	0.4	1.93046e-05			269.1	0.3702	0.3642	0.3605	0.3813	0.3793	0.38	0.3886	0.3883	0.3787	0.466	0.4684	0.4632	0.5437	0.5469	0.5598	0.5787	0.5863	0.5825	0.5987	0.6106	0.6334	0.6249	0.6469	0.644	0.7245	0.7376	0.7601
	0.4	3.18044e-06			313.9	0.3684	0.3639	0.3592	0.3804	0.3789	0.3794	0.3884	0.3882	0.3784	0.4739	0.4762	0.4718	0.563	0.567	0.5818	0.6029	0.6117	0.6075	0.6265	0.6419	0.6667	0.6534	0.677	0.6766	0.7631	0.7791	0.8051
	0.4	5.03296e-06			358.8	0.3694	0.3652	0.36	0.3824	0.3808	0.3805	0.3904	0.3903	0.3813	0.4848	0.4867	0.4832	0.5852	0.59	0.6077	0.6278	0.6378	0.6348	0.6544	0.6723	0.6985	0.6825	0.7085	0.7099	0.8011	0.8215	0.8491
	1	0.000183327			403.6	0.3698	0.3656	0.3601	0.3831	0.3811	0.3814	0.3912	0.3913	0.3825	0.4948	0.4968	0.4938	0.6072	0.6123	0.633	0.6534	0.6651	0.6626	0.683	0.7032	0.7315	0.7123	0.7408	0.7434	0.8396	0.8643	0.8932
	1	0.000180265			448.4	0.3695	0.3661	0.3607	0.3838	0.3821	0.3815	0.3923	0.3922	0.3838	0.505	0.5068	0.5048	0.6296	0.6355	0.6586	0.6795	0.6928	0.6906	0.712	0.7341	0.7643	0.7424	0.7647	0.777	0.878	0.907	0.9369
	1	0.000207735			493.3	0.3694	0.3667	0.3613	0.3847	0.3826	0.3818	0.3934	0.3931	0.3856	0.5157	0.5175	0.5162	0.6518	0.6589	0.6849	0.7062	0.7212	0.719	0.7408	0.7654	0.7982	0.7729	0.7972	0.8105	0.9162	0.9497	0.98
	2	0.00037577			538.1	0.3694	0.3671	0.3611	0.385	0.3831	0.3822	0.3944	0.3942	0.3866	0.5268	0.5287	0.5276	0.6751	0.6827	0.712	0.7328	0.7491	0.7476	0.7696	0.796	0.8309	0.8036	0.8297	0.8448	0.9548	0.9923	1.0234
	2	0.000402597			583	0.3694	0.3676	0.3615	0.3857	0.3838	0.3831	0.3956	0.3953	0.3883	0.5381	0.5405	0.5397	0.6989	0.7072	0.7388	0.76	0.7777	0.7767	0.7987	0.8271	0.8646	0.8342	0.8623	0.8781	0.9937	1.0344	1.0659
	2	0.000471356			627.8	0.3695	0.368	0.3623	0.3867	0.3843	0.3836	0.397	0.3963	0.3903	0.55	0.5525	0.5524	0.7228	0.7322	0.7661	0.7872	0.8067	0.8065	0.8277	0.8581	0.8972	0.8648	0.8954	0.9119	1.032	1.0767	1.1088
	2.5	0.000440894			672.7	0.3694	0.3683	0.363	0.3873	0.3856	0.3848	0.398	0.3978	0.3919	0.5624	0.5647	0.5652	0.7471	0.7571	0.7935	0.8147	0.8354	0.8361	0.8563	0.8888	0.9307	0.8962	0.9284	0.9456	1.0703	1.1183	1.1515
	2.5	0.000485948			717.5	0.3694	0.3684	0.363	0.3881	0.3862	0.3854	0.3994	0.3987	0.3931	0.5745	0.5771	0.5786	0.7708	0.7825	0.821	0.8419	0.8643	0.865	0.8852	0.919	0.964	0.927	0.9609	0.9795	1.1083	1.1587	1.1939
	2.5	0.000512136			762.3	0.369	0.3687	0.3633	0.3891	0.3868	0.3859	0.4003	0.4001	0.395	0.587	0.5899	0.5919	0.7948	0.8071	0.8487	0.8693	0.8929	0.8953	0.9132	0.949	0.9968	0.9575	0.9934	1.0119	1.1459	1.1993	1.2356
	3	0.000502447			807.2	0.3691	0.3688	0.3635	0.3895	0.3878	0.3868	0.4016	0.4011	0.3961	0.5999	0.6028	0.6056	0.8192	0.8327	0.8764	0.8961	0.9214	0.925	0.9417	0.9791	1.0296	0.988	1.0256	1.045	1.1836	1.2381	1.277
	3	0.000550814			852	0.3689	0.3687	0.3638	0.3903	0.3882	0.387	0.4027	0.4023	0.398	0.6124	0.6158	0.6192	0.8435	0.8576	0.9038	0.9234	0.9501	0.9545	0.9701	1.0081	1.0616	1.0186	1.0579	1.0785	1.2204	1.2779	1.3185
	3	0.000630722			896.9	0.3691	0.3691	0.3642	0.3911	0.3889	0.3882	0.4045	0.404	0.4	0.6257	0.6295	0.6334	0.868	0.8831	0.9317	0.9503	0.9787	0.9837	0.9984	1.0377	1.0943	1.0491	1.0903	1.1119	1.2571	1.3164	1.3593
	4	0.000574839
	4	0.000643917
	4	0.000655834
	6	0.00080628
	6	0.000848214
	6	0.000944493

## Sheet: ec 0.5 µM MM
TrxA (µM)	Slope 0-200 s	Average	SD	TrxA (µM)	ΔE	d [cm]	ε [M-1 cm-1]	ΔDTNB [µM] / min	SD	Average
0	-9.85184e-05	-0.000140767	3.02354e-05	0	-0.0059111	0.673438	13600	-0.645404	0.198076	-0.922182
0	-0.000156188			0	-0.00937128			-1.0232
0	-0.000167596			0	-0.0100558			-1.09794
0.2	7.89838e-06	7.09398e-06	2.13961e-05	0.2	0.000473903			0.0517432	0.140168	0.0464734
0.2	3.28873e-05			0.2	0.00197324			0.215448
0.2	-1.95038e-05			0.2	-0.00117023			-0.127771
0.4	1.93046e-05	9.17265e-06	7.20415e-06	0.4	0.00115827			0.126466	0.0471951	0.060091
0.4	3.18044e-06			0.4	0.000190826			0.0208354
0.4	5.03296e-06			0.4	0.000301978			0.0329715
1	0.000183327	0.000190442	1.22915e-05	1	0.0109996			1.20099	0.0805232	1.24761
1	0.000180265			1	0.0108159			1.18093
1	0.000207735			1	0.0124641			1.36089
2	0.00037577	0.000416574	4.02552e-05	2	0.0225462			2.46171	0.263716	2.72902
2	0.000402597			2	0.0241558			2.63746
2	0.000471356			2	0.0282814			3.08791
2.5	0.000440894	0.000479659	2.94225e-05	2.5	0.0264536			2.88834	0.19275	3.1423
2.5	0.000485948			2.5	0.0291569			3.18349
2.5	0.000512136			2.5	0.0307282			3.35506
3	0.000502447	0.000590768	3.99538e-05	3	0.0301468			3.29159	0.346507	3.67732
3	0.000550814			3	0.0330489			3.60844
3	0.000630722			3	0.0378433			4.13193
4	0.000574839	0.000624864	3.57054e-05	4	0.0344904			3.76584	0.23391	4.09355
4	0.000643917			4	0.038635			4.21837
4	0.000655834			4	0.03935			4.29644
6	0.00080628	0.000866329	5.78608e-05	6	0.0483768			5.28203	0.379053	5.67541
6	0.000848214			6	0.0508928			5.55674
6	0.000944493			6	0.0566696			6.18748
				-0.645404	-1.0232	-1.09794
				0.0517432	0.215448	-0.127771
				0.126466	0.0208354	0.0329715
				1.20099	1.18093	1.36089
				2.46171	2.63746	3.08791
				2.88834	3.18349	3.35506
				3.29159	3.60844	4.13193
				3.76584	4.21837	4.29644
				5.28203	5.55674	6.18748

## Sheet: ec 1 µM Abs
	Time (s)	0	44.9	89.7	134.5	179.4	224.2	269.1	313.9	358.8	403.6	448.4	493.3	538.1	583	627.8	672.7	717.5	762.3	807.2	852	896.9
Replicate 1	0	0.3666	0.3693	0.3666	0.3623	0.3635	0.3639	0.3635	0.363	0.3623	0.3619	0.3623	0.362	0.3623	0.3619	0.3623	0.3625	0.3627	0.3626	0.363	0.3633	0.3637
Replicate 2	0	0.3807	0.3672	0.3628	0.361	0.3598	0.359	0.3587	0.3595	0.3596	0.3593	0.3594	0.3602	0.3611	0.3609	0.3612	0.3611	0.3616	0.362	0.3626	0.3628	0.363
Replicate 3	0	0.3885	0.3529	0.3666	0.3704	0.3666	0.3663	0.3667	0.3678	0.3685	0.3687	0.3695	0.3699	0.3703	0.3707	0.3714	0.3717	0.3721	0.3723	0.3727	0.373	0.3735
Replicate 1	0.2	0.36	0.3692	0.3659	0.3649	0.364	0.3639	0.3643	0.3649	0.3654	0.3658	0.3663	0.3671	0.3675	0.3677	0.3686	0.3686	0.3691	0.3697	0.3702	0.3703	0.3703
Replicate 2	0.2	0.3751	0.3658	0.3683	0.3693	0.3701	0.37	0.3698	0.3694	0.3692	0.3687	0.369	0.3696	0.3706	0.3709	0.3722	0.3724	0.373	0.3737	0.3745	0.3748	0.3751
Replicate 3	0.2	0.3802	0.3797	0.3736	0.3709	0.37	0.37	0.3701	0.3707	0.3712	0.3715	0.3724	0.3731	0.3735	0.3738	0.3747	0.3746	0.375	0.3754	0.3761	0.3764	0.3767
Replicate 1	0.4	0.3825	0.3805	0.3758	0.3755	0.3742	0.3742	0.3746	0.3752	0.376	0.3764	0.3773	0.378	0.3786	0.379	0.3802	0.3804	0.3809	0.3816	0.3823	0.3827	0.3832
Replicate 2	0.4	0.3672	0.3636	0.3664	0.3682	0.3687	0.3696	0.3701	0.3713	0.3724	0.3732	0.3745	0.3753	0.3762	0.377	0.3781	0.3783	0.3794	0.3801	0.381	0.3815	0.3821
Replicate 3	0.4	0.3769	0.3773	0.3752	0.3743	0.3736	0.3729	0.3729	0.3731	0.3735	0.3737	0.374	0.3746	0.3752	0.3757	0.3767	0.3768	0.3776	0.3784	0.3791	0.3799	0.3803
Replicate 1	1	0.3856	0.392	0.3917	0.3947	0.3982	0.401	0.4035	0.406	0.4082	0.4105	0.4129	0.4154	0.418	0.4206	0.4235	0.4259	0.4289	0.4318	0.4348	0.4378	0.4409
Replicate 2	1	0.3749	0.3726	0.3834	0.391	0.3953	0.3984	0.4013	0.4041	0.4068	0.4096	0.4121	0.415	0.4177	0.4207	0.4237	0.4263	0.4293	0.4325	0.4355	0.4387	0.4418
Replicate 3	1	0.3951	0.3959	0.3975	0.4002	0.4024	0.4048	0.4072	0.4099	0.4126	0.4153	0.4181	0.4207	0.4234	0.4264	0.4295	0.432	0.4352	0.4383	0.4415	0.4448	0.4482
Replicate 1	2	0.4081	0.4259	0.438	0.4481	0.4575	0.4666	0.4762	0.4862	0.4969	0.5073	0.519	0.5307	0.5446	0.5564	0.569	0.5813	0.5953	0.6102	0.6224	0.6363	0.6508
Replicate 2	2	0.4001	0.4226	0.4352	0.4459	0.4573	0.4672	0.4772	0.4876	0.4981	0.5091	0.5206	0.5325	0.5451	0.5576	0.5714	0.5845	0.5989	0.6134	0.628	0.6428	0.658
Replicate 3	2	0.4307	0.432	0.4442	0.4549	0.4644	0.4737	0.4835	0.4943	0.5055	0.5171	0.5287	0.5411	0.5539	0.5667	0.5804	0.5943	0.6087	0.6233	0.6385	0.6533	0.6689
Replicate 1	2.5	0.4318	0.4477	0.4672	0.4838	0.4993	0.5146	0.5302	0.5465	0.5632	0.581	0.599	0.6188	0.6384	0.6585	0.6794	0.6998	0.7206	0.7417	0.7629	0.7838	0.8046
Replicate 2	2.5	0.431	0.4504	0.4715	0.4892	0.5057	0.5223	0.5392	0.5562	0.574	0.592	0.6104	0.6303	0.6501	0.6701	0.6913	0.7122	0.7344	0.7563	0.779	0.8016	0.8242
Replicate 3	2.5	0.4385	0.4685	0.4882	0.5035	0.5189	0.5354	0.5516	0.5567	0.5757	0.5953	0.6152	0.637	0.6586	0.6806	0.7033	0.7256	0.7491	0.7724	0.7953	0.819	0.8421
Replicate 1	3	0.4421	0.4657	0.4851	0.5025	0.5198	0.5374	0.5558	0.5748	0.5948	0.6153	0.6368	0.6601	0.6831	0.7063	0.7307	0.7541	0.7786	0.8024	0.8268	0.8512	0.8749
Replicate 2	3	0.4432	0.4637	0.4844	0.5036	0.5216	0.5404	0.5587	0.5777	0.597	0.617	0.6376	0.6598	0.6824	0.7053	0.7293	0.7534	0.7785	0.8037	0.8289	0.8545	0.8797
Replicate 3	3	0.4536	0.4593	0.4775	0.4944	0.5108	0.5278	0.5453	0.5634	0.5829	0.6036	0.6255	0.6481	0.6713	0.6949	0.7192	0.7434	0.7675	0.792	0.8163	0.8408	0.8648
Replicate 1	4	0.4669	0.4875	0.5078	0.5283	0.5486	0.5695	0.5917	0.6141	0.6366	0.6596	0.6824	0.7055	0.7286	0.7515	0.7747	0.7977	0.8211	0.844	0.8676	0.891	0.9142
Replicate 2	4	0.4679	0.4893	0.5104	0.531	0.5517	0.5731	0.5954	0.6174	0.6404	0.6639	0.6878	0.7119	0.7367	0.7616	0.7865	0.812	0.837	0.8623	0.8879	0.9131	0.938
Replicate 3	4	0.4826	0.509	0.5303	0.5518	0.5731	0.5951	0.6184	0.6418	0.6664	0.692	0.7181	0.7445	0.772	0.7989	0.826	0.8535	0.8804	0.9078	0.9354	0.9624	0.989
Replicate 1	6	0.5116	0.5398	0.5678	0.597	0.6266	0.6575	0.6892	0.7201	0.7496	0.7798	0.8087	0.8384	0.8674	0.8965	0.9253	0.9543	0.983	1.011	1.0396	1.0677	1.0958
Replicate 2	6	0.5092	0.5385	0.5665	0.5952	0.6236	0.6529	0.6837	0.7141	0.7451	0.7769	0.809	0.8415	0.8734	0.9049	0.936	0.9671	0.9974	1.0272	1.0576	1.0876	1.1178
Replicate 3	6	0.5073	0.5372	0.5652	0.5929	0.6201	0.648	0.6771	0.7062	0.7361	0.7671	0.7988	0.8311	0.8642	0.8975	0.9314	0.9658	0.9994	1.0328	1.0655	1.0981	1.1304
	TrxA (µM)	Slope 0-200 s			Time (s)	0	0	0	0.2	0.2	0.2	0.4	0.4	0.4	1	1	1	2	2	2	2.5	2.5	2.5	3	3	3	4	4	4	6	6	6
	0	-2.24248e-05			0	0.3666	0.3807	0.3885	0.36	0.3751	0.3802	0.3825	0.3672	0.3769	0.3856	0.3749	0.3951	0.4081	0.4001	0.4307	0.4318	0.431	0.4385	0.4421	0.4432	0.4536	0.4669	0.4679	0.4826	0.5116	0.5092	0.5073
	0	-8.44392e-05			44.9	0.3693	0.3672	0.3529	0.3692	0.3658	0.3797	0.3805	0.3636	0.3773	0.392	0.3726	0.3959	0.4259	0.4226	0.432	0.4477	0.4504	0.4685	0.4657	0.4637	0.4593	0.4875	0.4893	0.509	0.5398	0.5385	0.5372
	0	-4.21545e-05			89.7	0.3666	0.3628	0.3666	0.3659	0.3683	0.3736	0.3758	0.3664	0.3752	0.3917	0.3834	0.3975	0.438	0.4352	0.4442	0.4672	0.4715	0.4882	0.4851	0.4844	0.4775	0.5078	0.5104	0.5303	0.5678	0.5665	0.5652
	0.2	1.85563e-06			134.5	0.3623	0.361	0.3704	0.3649	0.3693	0.3709	0.3755	0.3682	0.3743	0.3947	0.391	0.4002	0.4481	0.4459	0.4549	0.4838	0.4892	0.5035	0.5025	0.5036	0.4944	0.5283	0.531	0.5518	0.597	0.5952	0.5929
	0.2	-7.39919e-06			179.4	0.3635	0.3598	0.3666	0.364	0.3701	0.37	0.3742	0.3687	0.3736	0.3982	0.3953	0.4024	0.4575	0.4573	0.4644	0.4993	0.5057	0.5189	0.5198	0.5216	0.5108	0.5486	0.5517	0.5731	0.6266	0.6236	0.6201
	0.2	-5.27592e-05			224.2	0.3639	0.359	0.3663	0.3639	0.37	0.37	0.3742	0.3696	0.3729	0.401	0.3984	0.4048	0.4666	0.4672	0.4737	0.5146	0.5223	0.5354	0.5374	0.5404	0.5278	0.5695	0.5731	0.5951	0.6575	0.6529	0.648
	0.4	-3.86795e-05			269.1	0.3635	0.3587	0.3667	0.3643	0.3698	0.3701	0.3746	0.3701	0.3729	0.4035	0.4013	0.4072	0.4762	0.4772	0.4835	0.5302	0.5392	0.5516	0.5558	0.5587	0.5453	0.5917	0.5954	0.6184	0.6892	0.6837	0.6771
	0.4	1.85388e-05			313.9	0.363	0.3595	0.3678	0.3649	0.3694	0.3707	0.3752	0.3713	0.3731	0.406	0.4041	0.4099	0.4862	0.4876	0.4943	0.5465	0.5562	0.5567	0.5748	0.5777	0.5634	0.6141	0.6174	0.6418	0.7201	0.7141	0.7062
	0.4	-2.03897e-05			358.8	0.3623	0.3596	0.3685	0.3654	0.3692	0.3712	0.376	0.3724	0.3735	0.4082	0.4068	0.4126	0.4969	0.4981	0.5055	0.5632	0.574	0.5757	0.5948	0.597	0.5829	0.6366	0.6404	0.6664	0.7496	0.7451	0.7361
	1	6.28346e-05			403.6	0.3619	0.3593	0.3687	0.3658	0.3687	0.3715	0.3764	0.3732	0.3737	0.4105	0.4096	0.4153	0.5073	0.5091	0.5171	0.581	0.592	0.5953	0.6153	0.617	0.6036	0.6596	0.6639	0.692	0.7798	0.7769	0.7671
	1	0.000123104			448.4	0.3623	0.3594	0.3695	0.3663	0.369	0.3724	0.3773	0.3745	0.374	0.4129	0.4121	0.4181	0.519	0.5206	0.5287	0.599	0.6104	0.6152	0.6368	0.6376	0.6255	0.6824	0.6878	0.7181	0.8087	0.809	0.7988
	1	4.50509e-05			493.3	0.362	0.3602	0.3699	0.3671	0.3696	0.3731	0.378	0.3753	0.3746	0.4154	0.415	0.4207	0.5307	0.5325	0.5411	0.6188	0.6303	0.637	0.6601	0.6598	0.6481	0.7055	0.7119	0.7445	0.8384	0.8415	0.8311
	2	0.000253238			538.1	0.3623	0.3611	0.3703	0.3675	0.3706	0.3735	0.3786	0.3762	0.3752	0.418	0.4177	0.4234	0.5446	0.5451	0.5539	0.6384	0.6501	0.6586	0.6831	0.6824	0.6713	0.7286	0.7367	0.772	0.8674	0.8734	0.8642
	2	0.000286951			583	0.3619	0.3609	0.3707	0.3677	0.3709	0.3738	0.379	0.377	0.3757	0.4206	0.4207	0.4264	0.5564	0.5576	0.5667	0.6585	0.6701	0.6806	0.7063	0.7053	0.6949	0.7515	0.7616	0.7989	0.8965	0.9049	0.8975
	2	0.000205753			627.8	0.3623	0.3612	0.3714	0.3686	0.3722	0.3747	0.3802	0.3781	0.3767	0.4235	0.4237	0.4295	0.569	0.5714	0.5804	0.6794	0.6913	0.7033	0.7307	0.7293	0.7192	0.7747	0.7865	0.826	0.9253	0.936	0.9314
	2.5	0.00037303			672.7	0.3625	0.3611	0.3717	0.3686	0.3724	0.3746	0.3804	0.3783	0.3768	0.4259	0.4263	0.432	0.5813	0.5845	0.5943	0.6998	0.7122	0.7256	0.7541	0.7534	0.7434	0.7977	0.812	0.8535	0.9543	0.9671	0.9658
	2.5	0.000407888			717.5	0.3627	0.3616	0.3721	0.3691	0.373	0.375	0.3809	0.3794	0.3776	0.4289	0.4293	0.4352	0.5953	0.5989	0.6087	0.7206	0.7344	0.7491	0.7786	0.7785	0.7675	0.8211	0.837	0.8804	0.983	0.9974	0.9994
	2.5	0.000414842			762.3	0.3626	0.362	0.3723	0.3697	0.3737	0.3754	0.3816	0.3801	0.3784	0.4318	0.4325	0.4383	0.6102	0.6134	0.6233	0.7417	0.7563	0.7724	0.8024	0.8037	0.792	0.844	0.8623	0.9078	1.011	1.0272	1.0328
	3	0.000418151			807.2	0.363	0.3626	0.3727	0.3702	0.3745	0.3761	0.3823	0.381	0.3791	0.4348	0.4355	0.4415	0.6224	0.628	0.6385	0.7629	0.779	0.7953	0.8268	0.8289	0.8163	0.8676	0.8879	0.9354	1.0396	1.0576	1.0655
	3	0.000432613			852	0.3633	0.3628	0.373	0.3703	0.3748	0.3764	0.3827	0.3815	0.3799	0.4378	0.4387	0.4448	0.6363	0.6428	0.6533	0.7838	0.8016	0.819	0.8512	0.8545	0.8408	0.891	0.9131	0.9624	1.0677	1.0876	1.0981
	3	0.000345623			896.9	0.3637	0.363	0.3735	0.3703	0.3751	0.3767	0.3832	0.3821	0.3803	0.4409	0.4418	0.4482	0.6508	0.658	0.6689	0.8046	0.8242	0.8421	0.8749	0.8797	0.8648	0.9142	0.938	0.989	1.0958	1.1178	1.1304
	4	0.000456764
	4	0.000467597
	4	0.000494682
	6	0.000649397
	6	0.00063882
	6	0.00062442

## Sheet: ec 1 µM MM 
TrxA (µM)	Slope 0-200 s	Average	SD	TrxA (µM)	ΔE	d [cm]	ε [M-1 cm-1]	ΔDTNB [µM] / min	SD	Average
0	-2.24248e-05	-4.96728e-05	2.58694e-05	0	-0.00134549	0.673438	13600	-0.146907	0.169473	-0.325412
0	-8.44392e-05			0	-0.00506635			-0.55317
0	-4.21545e-05			0	-0.00252927			-0.276159
0.2	1.85563e-06	-1.94343e-05	2.38653e-05	0.2	0.000111338			0.0121564	0.156344	-0.127316
0.2	-7.39919e-06			0.2	-0.000443951			-0.0484729
0.2	-5.27592e-05			0.2	-0.00316555			-0.345631
0.4	-3.86795e-05	-1.35101e-05	2.38605e-05	0.4	-0.00232077			-0.253394	0.156312	-0.0885064
0.4	1.85388e-05			0.4	0.00111233			0.12145
0.4	-2.03897e-05			0.4	-0.00122338			-0.133575
1	6.28346e-05	7.69964e-05	3.34013e-05	1	0.00377008			0.411636	0.218816	0.504412
1	0.000123104			1	0.00738622			0.806465
1	4.50509e-05			1	0.00270305			0.295133
2	0.000253238	0.000246352	4.05989e-05	2	0.0151943			1.65899	0.218201	1.62892
2	0.000286951			2	0.0172171			1.87985
2	0.000205753			2	0.0123452			1.34791
2.5	0.00037303	0.000398587	1.82928e-05	2.5	0.0223818			2.44376	0.119838	2.61119
2.5	0.000407888			2.5	0.0244733			2.67212
2.5	0.000414842			2.5	0.0248905			2.71768
3	0.000418151	0.000398796	3.80594e-05	3	0.0250891			2.73936	0.249331	2.61256
3	0.000432613			3	0.0259568			2.83409
3	0.000345623			3	0.0207374			2.26422
4	0.000456764	0.000473014	1.59469e-05	4	0.0274059			2.99231	0.10447	3.09877
4	0.000467597			4	0.0280558			3.06328
4	0.000494682			4	0.0296809			3.24072
6	0.000649397	0.000637546	1.02369e-05	6	0.0389638			4.25427	0.0670632	4.17663
6	0.00063882			6	0.0383292			4.18498
6	0.00062442			6	0.0374652			4.09064
				-0.146907	-0.55317	-0.276159
				0.0121564	-0.0484729	-0.345631
				-0.253394	0.12145	-0.133575
				0.411636	0.806465	0.295133
				1.65899	1.87985	1.34791
				2.44376	2.67212	2.71768
				2.73936	2.83409	2.26422
				2.99231	3.06328	3.24072
				4.25427	4.18498	4.09064

## Sheet: bs 0 µM Abs
	Time (s)	0	50.3	100.6	150.9	201.3	251.6	301.9	352.2	402.5	452.8	503.1	553.4	603.8	654.1	704.4	754.7	805	855.3	905.6
Replicate 1	0	0.4046	0.3996	0.3984	0.399	0.3988	0.3994	0.4003	0.4023	0.404	0.4055	0.4073	0.4092	0.4111	0.4132	0.415	0.4171	0.4191	0.421	0.4233
Replicate 2	0	0.3888	0.3924	0.3908	0.3892	0.3897	0.3905	0.3927	0.3944	0.3961	0.3982	0.3998	0.4019	0.4041	0.4062	0.4085	0.4108	0.4131	0.4155	0.4178
Replicate 3	0	0.4079	0.3977	0.3998	0.4022	0.4044	0.4062	0.4084	0.411	0.4128	0.4148	0.4171	0.4189	0.4212	0.423	0.4256	0.4272	0.429	0.4308	0.433
Replicate 1	0.4	0.4349	0.4708	0.5122	0.5551	0.5983	0.6419	0.6854	0.7295	0.773	0.8166	0.8601	0.9038	0.9477	0.9912	1.0349	1.0788	1.122	1.1654	1.2086
Replicate 2	0.4	0.4316	0.4644	0.5043	0.5479	0.5918	0.636	0.68	0.7244	0.7679	0.8118	0.8556	0.899	0.9432	0.9865	1.0295	1.0734	1.1171	1.1604	1.2037
Replicate 3	0.4	0.4242	0.4639	0.5079	0.5524	0.5977	0.6429	0.6869	0.7334	0.778	0.8229	0.8673	0.9121	0.9577	1.0015	1.0449	1.0897	1.1331	1.1774	1.2192
Replicate 1	1	0.4857	0.5814	0.6791	0.778	0.8757	0.9724	1.0684	1.1634	1.2569	1.35	1.4412	1.5314	1.6217	1.7092	1.7959	1.8818	1.9654	2.0479	2.1287
Replicate 2	1	0.4779	0.5682	0.6631	0.7592	0.8554	0.9499	1.0434	1.1359	1.2265	1.3166	1.4055	1.4929	1.581	1.6662	1.7499	1.8334	1.9159	1.9956	2.0746
Replicate 3	1	0.4745	0.5714	0.6719	0.7728	0.8728	0.972	1.0691	1.1654	1.2597	1.3536	1.4466	1.537	1.626	1.7136	1.8018	1.8863	1.9696	2.0499	2.134
Replicate 1	1.5	0.5433	0.6719	0.8035	0.9325	1.0591	1.1837	1.3064	1.4253	1.5409	1.6538	1.7644	1.871	1.9766	2.0783	2.1756	2.2726	2.3641	2.4538	2.5398
Replicate 2	1.5	0.5273	0.6581	0.7902	0.9221	1.0512	1.178	1.3018	1.4219	1.5395	1.6547	1.7679	1.8779	1.987	2.0907	2.1918	2.2916	2.3865	2.4778	2.5655
Replicate 3	1.5	0.5003	0.6388	0.7769	0.915	1.0488	1.1793	1.3076	1.4316	1.5525	1.6698	1.7852	1.8954	2.0038	2.1082	2.2103	2.3075	2.4017	2.4942	2.5822
Replicate 1	2	0.594	0.7489	0.9073	1.059	1.21	1.3551	1.4954	1.6302	1.7597	1.8863	2.007	2.1222	2.2378	2.3443	2.4449	2.546	2.6371	2.729	2.8083
Replicate 2	2	0.5867	0.7438	0.9079	1.068	1.2252	1.3748	1.5208	1.6626	1.7978	1.9284	2.0528	2.1712	2.2888	2.3989	2.5027	2.6033	2.6935	2.7847	2.8666
Replicate 3	2	0.5345	0.705	0.8714	1.0282	1.1786	1.3278	1.471	1.6098	1.7437	1.8708	1.994	2.1082	2.2238	2.33	2.4306	2.5302	2.6229	2.7085	2.7948
Replicate 1	3	0.6738	0.8657	1.0437	1.2166	1.3819	1.5404	1.6934	1.839	1.9787	2.1132	2.2398	2.356	2.4761	2.5817	2.6814	2.7819	2.8632	2.945	3.0197
Replicate 2	3	0.6431	0.8297	1.0085	1.1764	1.3423	1.5047	1.6622	1.8151	1.9593	2.0992	2.233	2.3568	2.4824	2.5928	2.6985	2.7993	2.8892	2.9753	3.0566
Replicate 3	3	0.5747	0.7446	0.9206	1.0938	1.2644	1.4308	1.59	1.7397	1.8808	2.0188	2.1508	2.2743	2.3996	2.5139	2.6226	2.7269	2.8177	2.9133	2.9954
Replicate 1	4	0.7327	0.946	1.1454	1.3396	1.5214	1.6972	1.865	2.0232	2.1725	2.3163	2.45	2.5705	2.6922	2.7958	2.8926	2.9842	3.0628	3.1363	3.1953
Replicate 2	4	0.7351	0.9698	1.1884	1.395	1.5926	1.7811	1.9596	2.1307	2.2887	2.4411	2.5809	2.7036	2.8279	2.93	3.0226	3.1043	3.1779	3.2469	3.2972
Replicate 3	4	0.6914	0.9382	1.1757	1.3972	1.5969	1.7853	1.9614	2.1243	2.2762	2.4253	2.5629	2.6863	2.8144	2.92	3.0241	3.121	3.1975	3.2763	3.3313
Replicate 1	6	0.872	1.1184	1.3467	1.56	1.7599	1.949	2.1266	2.2923	2.4433	2.5937	2.7256	2.8449	2.9625	3.0616	3.1456	3.2276	3.2812	3.3329	3.3773
Replicate 2	6	0.8551	1.1202	1.3692	1.5992	1.8132	2.0167	2.2063	2.3826	2.5381	2.695	2.8296	2.9482	3.066	3.168	3.2402	3.3158	3.3689	3.4216	3.4645
Replicate 3	6	0.8099	1.0949	1.3504	1.5873	1.8072	2.0177	2.2146	2.3995	2.5684	2.7329	2.8738	2.9942	3.1313	3.233	3.3049	3.4069	3.4575	3.5107	3.5909
	TrxA (µM)	Slope 0-200 s			Time (s)	0	0	0	0.4	0.4	0.4	1	1	1	1.5	1.5	1.5	2	2	2	3	3	3	4	4	4	6	6	6
	0	-2.42403e-05			0	0.4046	0.3888	0.4079	0.4349	0.4316	0.4242	0.4857	0.4779	0.4745	0.5433	0.5273	0.5003	0.594	0.5867	0.5345	0.6738	0.6431	0.5747	0.7327	0.7351	0.6914	0.872	0.8551	0.8099
	0	-2.78297e-06			50.3	0.3996	0.3924	0.3977	0.4708	0.4644	0.4639	0.5814	0.5682	0.5714	0.6719	0.6581	0.6388	0.7489	0.7438	0.705	0.8657	0.8297	0.7446	0.946	0.9698	0.9382	1.1184	1.1202	1.0949
	0	-4.95838e-06			100.6	0.3984	0.3908	0.3998	0.5122	0.5043	0.5079	0.6791	0.6631	0.6719	0.8035	0.7902	0.7769	0.9073	0.9079	0.8714	1.0437	1.0085	0.9206	1.1454	1.1884	1.1757	1.3467	1.3692	1.3504
	0.4	0.000816978			150.9	0.399	0.3892	0.4022	0.5551	0.5479	0.5524	0.778	0.7592	0.7728	0.9325	0.9221	0.915	1.059	1.068	1.0282	1.2166	1.1764	1.0938	1.3396	1.395	1.3972	1.56	1.5992	1.5873
	0.4	0.000802675			201.3	0.3988	0.3897	0.4044	0.5983	0.5918	0.5977	0.8757	0.8554	0.8728	1.0591	1.0512	1.0488	1.21	1.2252	1.1786	1.3819	1.3423	1.2644	1.5214	1.5926	1.5969	1.7599	1.8132	1.8072
	0.4	0.000865466			251.6	0.3994	0.3905	0.4062	0.6419	0.636	0.6429	0.9724	0.9499	0.972	1.1837	1.178	1.1793	1.3551	1.3748	1.3278	1.5404	1.5047	1.4308	1.6972	1.7811	1.7853	1.949	2.0167	2.0177
	1	0.00194078			301.9	0.4003	0.3927	0.4084	0.6854	0.68	0.6869	1.0684	1.0434	1.0691	1.3064	1.3018	1.3076	1.4954	1.5208	1.471	1.6934	1.6622	1.59	1.865	1.9596	1.9614	2.1266	2.2063	2.2146
	1	0.00187997			352.2	0.4023	0.3944	0.411	0.7295	0.7244	0.7334	1.1634	1.1359	1.1654	1.4253	1.4219	1.4316	1.6302	1.6626	1.6098	1.839	1.8151	1.7397	2.0232	2.1307	2.1243	2.2923	2.3826	2.3995
	1	0.00198331			402.5	0.404	0.3961	0.4128	0.773	0.7679	0.778	1.2569	1.2265	1.2597	1.5409	1.5395	1.5525	1.7597	1.7978	1.7437	1.9787	1.9593	1.8808	2.1725	2.2887	2.2762	2.4433	2.5381	2.5684
	1.5	0.00256796			452.8	0.4055	0.3982	0.4148	0.8166	0.8118	0.8229	1.35	1.3166	1.3536	1.6538	1.6547	1.6698	1.8863	1.9284	1.8708	2.1132	2.0992	2.0188	2.3163	2.4411	2.4253	2.5937	2.695	2.7329
	1.5	0.00260691			503.1	0.4073	0.3998	0.4171	0.8601	0.8556	0.8673	1.4412	1.4055	1.4466	1.7644	1.7679	1.7852	2.007	2.0528	1.994	2.2398	2.233	2.1508	2.45	2.5809	2.5629	2.7256	2.8296	2.8738
	1.5	0.00272893			553.4	0.4092	0.4019	0.4189	0.9038	0.899	0.9121	1.5314	1.4929	1.537	1.871	1.8779	1.8954	2.1222	2.1712	2.1082	2.356	2.3568	2.2743	2.5705	2.7036	2.6863	2.8449	2.9482	2.9942
	2	0.00306458			603.8	0.4111	0.4041	0.4212	0.9477	0.9432	0.9577	1.6217	1.581	1.626	1.9766	1.987	2.0038	2.2378	2.2888	2.2238	2.4761	2.4824	2.3996	2.6922	2.8279	2.8144	2.9625	3.066	3.1313
	2	0.00318203			654.1	0.4132	0.4062	0.423	0.9912	0.9865	1.0015	1.7092	1.6662	1.7136	2.0783	2.0907	2.1082	2.3443	2.3989	2.33	2.5817	2.5928	2.5139	2.7958	2.93	2.92	3.0616	3.168	3.233
	2	0.00320228			704.4	0.415	0.4085	0.4256	1.0349	1.0295	1.0449	1.7959	1.7499	1.8018	2.1756	2.1918	2.2103	2.4449	2.5027	2.4306	2.6814	2.6985	2.6226	2.8926	3.0226	3.0241	3.1456	3.2402	3.3049
	3	0.00351169			754.7	0.4171	0.4108	0.4272	1.0788	1.0734	1.0897	1.8818	1.8334	1.8863	2.2726	2.2916	2.3075	2.546	2.6033	2.5302	2.7819	2.7993	2.7269	2.9842	3.1043	3.121	3.2276	3.3158	3.4069
	3	0.00346798			805	0.4191	0.4131	0.429	1.122	1.1171	1.1331	1.9654	1.9159	1.9696	2.3641	2.3865	2.4017	2.6371	2.6935	2.6229	2.8632	2.8892	2.8177	3.0628	3.1779	3.1975	3.2812	3.3689	3.4575
	3	0.00343521			855.3	0.421	0.4155	0.4308	1.1654	1.1604	1.1774	2.0479	1.9956	2.0499	2.4538	2.4778	2.4942	2.729	2.7847	2.7085	2.945	2.9753	2.9133	3.1363	3.2469	3.2763	3.3329	3.4216	3.5107
	4	0.00391689			905.6	0.4233	0.4178	0.433	1.2086	1.2037	1.2192	2.1287	2.0746	2.134	2.5398	2.5655	2.5822	2.8083	2.8666	2.7948	3.0197	3.0566	2.9954	3.1953	3.2972	3.3313	3.3773	3.4645	3.5909
	4	0.00425313
	4	0.00451106
	6	0.00440654
	6	0.00475987
	6	0.00494229

[truncated: 8 more sheets: bs 0 µM MM, bs 0.25 µM, bs 0.25 µM MM, bs 0.5 µM Abs, bs 0.5 µM MM, bs 1 µM Abs, bs 1 µM MM, bs pre-inc. 1 µM]
